# Supplementary material for: An ApiAP2 Family Transcriptional Factor PfAP2-06B Regulates Erythrocyte Invasion Indirectly in Plasmodium falciparum
Source: Pathogens. 2025 Oct 22;14(11):1076. doi: 10.3390/pathogens14111076 (PMC12655549; doi:10.3390/pathogens14111076)
Supplement: Supplementary file 1 [file pathogens-14-01076-s001.zip]

Archive with 12 entries (11 files):
- Images/
- Images/.DS_Store
- Images/EtOH-DAPI.tif
- Images/EtOH-GFP.tif
- Images/EtOH-mCherry.tif
- Images/EtOH-Merge.tif
- Images/Figure 1D.heic
- Images/Figure 1F.jpg
- Images/Rapa.tif
- Supplementary Figure S1.pdf
- Supplementary Table S1.pdf
- Supplementary Table S2.pdf
